# Supplementary material for: NOS2 Polymorphism in Aspect of Left and Right-Sided Colorectal Cancer
Source: J Clin Med. 2024 Feb 6;13(4):937. doi: 10.3390/jcm13040937 (PMC10888565; doi:10.3390/jcm13040937)
Supplement: Supplementary file 1 [file jcm-13-00937-s001.zip]

Archive with 1 entries (1 files):
- jcm-2820733-supplementary.pdf
